# Supplementary material for: Fresh Pork as Protein Source in the USDA Thrifty Food Plan 2021: A Modeling Analysis of Lowest-Cost Healthy Diets
Source: Nutrients. 2023 Apr 14;15(8):1897. doi: 10.3390/nu15081897 (PMC10146423; doi:10.3390/nu15081897)
Supplement: Supplementary file 1 [file nutrients-15-01897-s001.zip]

Archive with 2 entries (2 files):
- Table S1_Nutrients_Submitted.pdf
- Table S2_Nutrients_Submitted.pdf
